# Supplementary material for: Tmprss6-ASO as a tool for the treatment of Polycythemia Vera mice
Source: PLoS One. 2021 Dec 10;16(12):e0251995. doi: 10.1371/journal.pone.0251995 (PMC8664179; doi:10.1371/journal.pone.0251995)
Supplement: S1 Dataset — (XLS) [file pone.0251995.s006.xls]

## Sheet: CBC
		RBC(10^6/uL)	HGB(g/dL)	HCT(%)	MCV(fL)	MCH(pg)
BMT-WT	N/A	10.72	15.7	50.3	46.9	14.6
BMT-WT	N/A	9.81	14.4	47.6	48.5	14.7
BMT-WT	N/A	9.88	14.3	46.7	47.3	14.5
BMT-PV	CTRL-ASO	11.7	16.8	49.1	42	14.4
BMT-PV	CTRL-ASO	12.38	19	54.1	43.7	15.3
BMT-PV	CTRL-ASO	15.92	18.4	62.4	39.2	11.6
BMT-PV	CTRL-ASO	12.86	18.7	53.1	41.3	14.5
BMT-PV	CTRL-ASO	12.97	20.2	54.4	41.9	15.6
BMT-PV	CTRL-ASO	9.62	15.6	42.9	44.6	16.2
BMT-PV	Tmprss6-ASO	9.65	13.1	33.6	34.8	13.6
BMT-PV	Tmprss6-ASO	9.12	11.8	31.8	34.9	12.9
BMT-PV	Tmprss6-ASO	10.64	14.7	38.2	35.9	13.8
BMT-PV	Tmprss6-ASO	9.14	13.2	32	35	14.4
BMT-PV	Tmprss6-ASO	9.46	13	33.6	35.5	13.7
BMT-PV	Tmprss6-ASO	10.12	13.1	34.7	34.3	12.9
BMT-PV	Tmprss6-ASO	11.68	14.1	40.9	35	12.1

## Sheet: Spleen 
		Spleen/Body weight (gr)
BMT-WT	N/A	0.00333333
BMT-WT	N/A	0.00384615
BMT-WT	N/A	0.00379147
BMT-PV	CTRL-ASO	0.0121359
BMT-PV	CTRL-ASO	0.0113861
BMT-PV	CTRL-ASO	0.0235023
BMT-PV	CTRL-ASO	0.0183099
BMT-PV	CTRL-ASO	0.0145455
BMT-PV	CTRL-ASO	0.0272727
BMT-PV	Tmprss6-ASO	0.0186916
BMT-PV	Tmprss6-ASO	0.0168224
BMT-PV	Tmprss6-ASO	0.0140187
BMT-PV	Tmprss6-ASO	0.0114679
BMT-PV	Tmprss6-ASO	0.0172897
BMT-PV	Tmprss6-ASO	0.0188679
BMT-PV	Tmprss6-ASO	0.0177778

## Sheet: BM-Spleen-Absolute#
			ProEry	Baso	Poly	Orto-Retic	Erythroblasts
Spleen	BMT-WT	N/A	257611	691311	764138	2.63916e+06	1.47382e+07
Absolute#	BMT-WT	N/A	129536	844008	1404656	5066072	32104688
	BMT-WT	N/A	518836	784619	1.36712e+06	2.80744e+06	3.38755e+07
	BMT-PV	CTRL-ASO	3.57519e+06	1.48357e+07	4.77172e+07	7.40217e+07	4.06341e+07
	BMT-PV	CTRL-ASO	4.51476e+06	1.75838e+07	4.46411e+07	6.02352e+07	2.44434e+07
	BMT-PV	CTRL-ASO	10919370	46259640	150343830	191670570	35650860
	BMT-PV	CTRL-ASO	3518592	1.22648e+07	53403392	1.00498e+08	2.71526e+07
	BMT-PV	CTRL-ASO	1471860	6712355	19944665	49850840	60820045
	BMT-PV	CTRL-ASO	947626	2.8908e+06	1.08116e+07	4.75164e+07	6.3907e+07
	BMT-PV	Tmprss6-ASO	5.74333e+06	2.63247e+07	6.68918e+07	9.93373e+07	4.63331e+07
	BMT-PV	Tmprss6-ASO	4.16315e+06	1.59677e+07	4.601e+07	8.09691e+07	1.83783e+07
	BMT-PV	Tmprss6-ASO	1.76465e+06	1.54024e+07	3.83266e+07	41017690	1.89281e+07
	BMT-PV	Tmprss6-ASO	5171200	21337664	60648480	82012000	19307968
	BMT-PV	Tmprss6-ASO	4.42003e+06	1.73358e+07	5.00927e+07	8.49335e+07	1.88527e+07
	BMT-PV	Tmprss6-ASO	5.80351e+06	2.87387e+07	9.11668e+07	1.19869e+08	1.78793e+07
Bone Marrow			ProEry	Baso	Poly	orto-Retic	Erythroblasts
Absolute#	BMT-WT	N/A	53200.8	232149	774882	4.61859e+06	4.28088e+06
	BMT-WT	N/A	59280	311688	1047384	6135480	3805464
	BMT-WT	N/A	49809.5	247227	682274	3.28974e+06	1.60516e+06
	BMT-PV	CTRL-ASO	141809	591965	1.63099e+06	4.95326e+06	8.01819e+06
	BMT-PV	CTRL-ASO	126900	763515	2129382	2.43711e+06	2.18289e+06
	BMT-PV	CTRL-ASO	141940	839548	2.95314e+06	4.6012e+06	3.21625e+06
	BMT-PV	CTRL-ASO	52519.6	346133	1.84418e+06	4.1933e+06	1.77181e+06
	BMT-PV	CTRL-ASO	48746.8	233399	962533	3677193	2.69158e+06
	BMT-PV	CTRL-ASO	13324	42439.3	246000	3.17135e+06	4.76159e+06
	BMT-PV	Tmprss6-ASO	46590.7	141321	300323	484749	1.35771e+06
	BMT-PV	Tmprss6-ASO	72727.2	288215	660774	630302	3.16717e+06
	BMT-PV	Tmprss6-ASO	6681.6	12444.5	32238.7	162864	1.29832e+06
	BMT-PV	Tmprss6-ASO	23455.8	117185	303041	644516	891320
	BMT-PV	Tmprss6-ASO	79222.5	457680	1.5182e+06	2666403	1.1912e+06
	BMT-PV	Tmprss6-ASO	120750	623547	1.88723e+06	2.54716e+06	1.37052e+06
	BMT-PV	Tmprss6-ASO	71945.7	407210	1.27186e+06	1.72322e+06	889405

## Sheet: Serum Iron
			ug/dL
	BMT-WT	N/A	173.356
	BMT-WT	N/A	123.875
	BMT-WT	N/A	77.5087
	BMT-PV	CTRL-ASO	38.7543
	BMT-PV	CTRL-ASO	14.5329
	BMT-PV	CTRL-ASO	35.6401
	BMT-PV	Tmprss6-ASO	-0.346021
	BMT-PV	Tmprss6-ASO	0.346021
	BMT-PV	Tmprss6-ASO	1.7301
	BMT-PV	Tmprss6-ASO	84.1088
	BMT-PV	Tmprss6-ASO	59.7709

## Sheet: Serum Hamp
		ng/ml
BMT-WT	N/A	225.108
BMT-WT	N/A	341.391
BMT-WT	N/A	347.834
BMT-PV	CTRL-ASO	68.5685
BMT-PV	CTRL-ASO	49.6881
BMT-PV	CTRL-ASO	35.5224
BMT-PV	CTRL-ASO	38.3808
BMT-PV	CTRL-ASO	28.0952
BMT-PV	CTRL-ASO	42.2514
BMT-PV	Tmprss6-ASO	815.728
BMT-PV	Tmprss6-ASO	785.191
BMT-PV	Tmprss6-ASO	859.505
BMT-PV	Tmprss6-ASO	623.924
BMT-PV	Tmprss6-ASO	771.458
BMT-PV	Tmprss6-ASO	359.945
BMT-PV	Tmprss6-ASO	987.919

## Sheet: Tmprss6-mRNA
		% of Control
BMT-WT	N/A	103.304
BMT-WT	N/A	111.454
BMT-WT	N/A	113.658
BMT-PV	CTRL-ASO	87.2478
BMT-PV	CTRL-ASO	100.934
BMT-PV	CTRL-ASO	100.572
BMT-PV	CTRL-ASO	94.5654
BMT-PV	CTRL-ASO	116.442
BMT-PV	CTRL-ASO	100.24
BMT-PV	Tmprss6-ASO	6.74043
BMT-PV	Tmprss6-ASO	10.6739
BMT-PV	Tmprss6-ASO	13.5927
BMT-PV	Tmprss6-ASO	7.86843
BMT-PV	Tmprss6-ASO	9.73123
BMT-PV	Tmprss6-ASO	8.67649
BMT-PV	Tmprss6-ASO	9.4591

## Sheet: Liver-Spleen Iron
				Liver Iron ug/gr	Spleen Iron ug/gr
		BMT-WT	N/A	85.54	196.761
		BMT-WT	N/A	131.8	514.809
		BMT-WT	N/A	193.6	688.683
		BMT-PV	CTRL-ASO	27.16	42.9533
		BMT-PV	CTRL-ASO	29.98	56.4311
		BMT-PV	CTRL-ASO	32.52	73.1996
		BMT-PV	CTRL-ASO	38.61	77.4869
		BMT-PV	CTRL-ASO	32.3	37.1327
		BMT-PV	CTRL-ASO	38.3	52.788
		BMT-PV	Tmprss6-ASO	129.99	566.181
		BMT-PV	Tmprss6-ASO	122.07	516.976
		BMT-PV	Tmprss6-ASO	216.63	654.244
		BMT-PV	Tmprss6-ASO	143.12	655.316
		BMT-PV	Tmprss6-ASO	126.96	474.107
		BMT-PV	Tmprss6-ASO	601.12	161.392
		BMT-PV	Tmprss6-ASO	122.42	635.412
